# Supplementary material for: Interstate Highway Connections and Traced Gun Transfers Between the 48 Contiguous United States
Source: JAMA Netw Open. 2024 Apr 9;7(4):e245662. doi: 10.1001/jamanetworkopen.2024.5662 (PMC11004838; doi:10.1001/jamanetworkopen.2024.5662)
Supplement: Supplement 2. — eTable. Full Set of Model 3 Results [file jamanetwopen-e245662-s002.xlsx]

## Sheet: Sheet1
Roberts L, Hoofnagle MH, Bushover B, et al. Interstate highway connections and traced gun transfers between the 48 contiguous United States. JAMA Netw Open. 2024;7(4):e245662. doi:10.1001/jamanetworkopen.2024.5662
eTable. Full Set of Model 3 Results
	I-5 northbound		I-5 southbound		I-10 eastbound		I-10 westbound		I-15 northbound		I-15 southbound		I-20 eastbound		I-20 westbound		I-25 northbound		I-25 southbound		I-35 northbound		I-35 southbound		I-40 eastbound		I-40 westbound		I-70 eastbound		I-70 westbound		I-75 northbound		I-75 southbound		I-80 eastbound		I-80 westbound		I-90 eastbound		I-90 westbound		I-94 eastbound		I-94 westbound		I-95 northbound
State	IRR	95% CrI	IRR	95% CrI	IRR	95% CrI	IRR	95% CrI	IRR	95% CrI	IRR	95% CrI	IRR	95% CrI	IRR	95% CrI	IRR	95% CrI	IRR	95% CrI	IRR	95% CrI	IRR	95% CrI	IRR	95% CrI	IRR	95% CrI	IRR	95% CrI	IRR	95% CrI	IRR	95% CrI	IRR	95% CrI	IRR	95% CrI	IRR	95% CrI	IRR	95% CrI	IRR	95% CrI	IRR	95% CrI	IRR	95% CrI	IRR
Alabama	NA	NA	NA	NA	0.65	0.25, 1.71	0.31	0.03, 3.57	NA	NA	NA	NA	1.82	0.64, 5.15	2.84	0.88, 9.17	NA	NA	NA	NA	NA	NA	NA	NA	NA	NA	NA	NA	NA	NA	NA	NA	NA	NA	NA	NA	NA	NA	NA	NA	NA	NA	NA	NA	NA	NA	NA	NA	NA
Arizona	NA	NA	NA	NA	0.68	0.24, 1.94	1.29	0.83, 2	1.33	0.58, 3.04	0.82	0.47, 1.44	NA	NA	NA	NA	NA	NA	NA	NA	NA	NA	NA	NA	0.68	0.23, 1.97	1.09	0.71, 1.66	NA	NA	NA	NA	NA	NA	NA	NA	NA	NA	NA	NA	NA	NA	NA	NA	NA	NA	NA	NA	NA
Arkansas	NA	NA	NA	NA	NA	NA	NA	NA	NA	NA	NA	NA	NA	NA	NA	NA	NA	NA	NA	NA	NA	NA	NA	NA	0.84	0.38, 1.88	1.04	0.45, 2.39	NA	NA	NA	NA	NA	NA	NA	NA	NA	NA	NA	NA	NA	NA	NA	NA	NA	NA	NA	NA	NA
California	NA	NA	0.53	0.16, 1.68	NA	NA	1.13	0.66, 1.94	NA	NA	1.9	1.1, 3.27	NA	NA	NA	NA	NA	NA	NA	NA	NA	NA	NA	NA	NA	NA	1.22	0.76, 1.98	NA	NA	NA	NA	NA	NA	NA	NA	NA	NA	0.8	0.5, 1.28	NA	NA	NA	NA	NA	NA	NA	NA	NA
Colorado	NA	NA	NA	NA	NA	NA	NA	NA	NA	NA	NA	NA	NA	NA	NA	NA	1.97	0.9, 4.3	4.57	2.28, 9.12	NA	NA	NA	NA	NA	NA	NA	NA	0.39	0.17, 0.87	0.48	0.27, 0.87	NA	NA	NA	NA	NA	NA	NA	NA	NA	NA	NA	NA	NA	NA	NA	NA	NA
Connecticut	NA	NA	NA	NA	NA	NA	NA	NA	NA	NA	NA	NA	NA	NA	NA	NA	NA	NA	NA	NA	NA	NA	NA	NA	NA	NA	NA	NA	NA	NA	NA	NA	NA	NA	NA	NA	NA	NA	NA	NA	NA	NA	NA	NA	NA	NA	NA	NA	0.07
Delaware	NA	NA	NA	NA	NA	NA	NA	NA	NA	NA	NA	NA	NA	NA	NA	NA	NA	NA	NA	NA	NA	NA	NA	NA	NA	NA	NA	NA	NA	NA	NA	NA	NA	NA	NA	NA	NA	NA	NA	NA	NA	NA	NA	NA	NA	NA	NA	NA	NR
Florida	NA	NA	NA	NA	1.07	0.62, 1.83	NA	NA	NA	NA	NA	NA	NA	NA	NA	NA	NA	NA	NA	NA	NA	NA	NA	NA	NA	NA	NA	NA	NA	NA	NA	NA	NA	NA	1.29	0.85, 1.97	NA	NA	NA	NA	NA	NA	NA	NA	NA	NA	NA	NA	NA
Georgia	NA	NA	NA	NA	NA	NA	NA	NA	NA	NA	NA	NA	1.69	0.85, 3.37	3.25	0.53, 19.88	NA	NA	NA	NA	NA	NA	NA	NA	NA	NA	NA	NA	NA	NA	NA	NA	0.36	0.06, 2.29	1.42	0.86, 2.35	NA	NA	NA	NA	NA	NA	NA	NA	NA	NA	NA	NA	0.36
Idaho	NA	NA	NA	NA	NA	NA	NA	NA	1.35	0.61, 2.99	5.15	1.59, 16.75	NA	NA	NA	NA	NA	NA	NA	NA	NA	NA	NA	NA	NA	NA	NA	NA	NA	NA	NA	NA	NA	NA	NA	NA	NA	NA	NA	NA	1.57	0.18, 13.73	0.52	0.18, 1.49	NA	NA	NA	NA	NA
Illinois	NA	NA	NA	NA	NA	NA	NA	NA	NA	NA	NA	NA	NA	NA	NA	NA	NA	NA	NA	NA	NA	NA	NA	NA	NA	NA	NA	NA	1.03	0.49, 2.14	1.56	0.64, 3.8	NA	NA	NA	NA	0.8	0.41, 1.56	1.71	0.69, 4.25	1.02	0.48, 2.16	1.81	0.79, 4.21	1.62	0.58, 4.55	1.69	0.43, 6.66	NA
Indiana	NA	NA	NA	NA	NA	NA	NA	NA	NA	NA	NA	NA	NA	NA	NA	NA	NA	NA	NA	NA	NA	NA	NA	NA	NA	NA	NA	NA	0.89	0.48, 1.65	1.01	0.41, 2.48	NA	NA	NA	NA	0.99	0.55, 1.77	0.94	0.37, 2.4	0.98	0.53, 1.83	1.1	0.48, 2.55	1.36	0.59, 3.15	2.06	0.48, 8.86	NA
Iowa	NA	NA	NA	NA	NA	NA	NA	NA	NA	NA	NA	NA	NA	NA	NA	NA	NA	NA	NA	NA	0.78	0.37, 1.69	0.93	0.27, 3.25	NA	NA	NA	NA	NA	NA	NA	NA	NA	NA	NA	NA	1.04	0.49, 2.2	1.19	0.52, 2.72	NA	NA	NA	NA	NA	NA	NA	NA	NA
Kansas	NA	NA	NA	NA	NA	NA	NA	NA	NA	NA	NA	NA	NA	NA	NA	NA	NA	NA	NA	NA	2	0.68, 5.88	3.76	1.64, 8.6	NA	NA	NA	NA	0.7	0.23, 2.09	1.73	0.73, 4.11	NA	NA	NA	NA	NA	NA	NA	NA	NA	NA	NA	NA	NA	NA	NA	NA	NA
Kentucky	NA	NA	NA	NA	NA	NA	NA	NA	NA	NA	NA	NA	NA	NA	NA	NA	NA	NA	NA	NA	NA	NA	NA	NA	NA	NA	NA	NA	NA	NA	NA	NA	1.71	0.74, 3.94	0.78	0.3, 2.03	NA	NA	NA	NA	NA	NA	NA	NA	NA	NA	NA	NA	NA
Louisiana	NA	NA	NA	NA	1.08	0.46, 2.54	2.7	1.02, 7.16	NA	NA	NA	NA	3.51	1.05, 11.58	2.93	1.44, 5.94	NA	NA	NA	NA	NA	NA	NA	NA	NA	NA	NA	NA	NA	NA	NA	NA	NA	NA	NA	NA	NA	NA	NA	NA	NA	NA	NA	NA	NA	NA	NA	NA	NA
Maine	NA	NA	NA	NA	NA	NA	NA	NA	NA	NA	NA	NA	NA	NA	NA	NA	NA	NA	NA	NA	NA	NA	NA	NA	NA	NA	NA	NA	NA	NA	NA	NA	NA	NA	NA	NA	NA	NA	NA	NA	NA	NA	NA	NA	NA	NA	NA	NA	NR
Maryland	NA	NA	NA	NA	NA	NA	NA	NA	NA	NA	NA	NA	NA	NA	NA	NA	NA	NA	NA	NA	NA	NA	NA	NA	NA	NA	NA	NA	0.99	0.44, 2.23	NA	NA	NA	NA	NA	NA	NA	NA	NA	NA	NA	NA	NA	NA	NA	NA	NA	NA	3.07
Massachusetts	NA	NA	NA	NA	NA	NA	NA	NA	NA	NA	NA	NA	NA	NA	NA	NA	NA	NA	NA	NA	NA	NA	NA	NA	NA	NA	NA	NA	NA	NA	NA	NA	NA	NA	NA	NA	NA	NA	NA	NA	0.59	0.29, 1.22	NA	NA	NA	NA	NA	NA	0.99
Michigan	NA	NA	NA	NA	NA	NA	NA	NA	NA	NA	NA	NA	NA	NA	NA	NA	NA	NA	NA	NA	NA	NA	NA	NA	NA	NA	NA	NA	NA	NA	NA	NA	1.79	0.69, 4.66	NA	NA	NA	NA	NA	NA	NA	NA	NA	NA	0.56	0.21, 1.45	NA	NA	NA
Minnesota	NA	NA	NA	NA	NA	NA	NA	NA	NA	NA	NA	NA	NA	NA	NA	NA	NA	NA	NA	NA	0.85	0.45, 1.61	NA	NA	NA	NA	NA	NA	NA	NA	NA	NA	NA	NA	NA	NA	NA	NA	NA	NA	0.82	0.39, 1.74	1.43	0.79, 2.57	1.17	0.38, 3.58	1.23	0.53, 2.86	NA
Mississippi	NA	NA	NA	NA	0.96	0.39, 2.38	1.29	0.32, 5.19	NA	NA	NA	NA	2.01	0.57, 7.06	1.23	0.45, 3.34	NA	NA	NA	NA	NA	NA	NA	NA	NA	NA	NA	NA	NA	NA	NA	NA	NA	NA	NA	NA	NA	NA	NA	NA	NA	NA	NA	NA	NA	NA	NA	NA	NA
Missouri	NA	NA	NA	NA	NA	NA	NA	NA	NA	NA	NA	NA	NA	NA	NA	NA	NA	NA	NA	NA	2.1	0.88, 5.03	0.75	0.31, 1.8	NA	NA	NA	NA	0.84	0.36, 1.96	1.47	0.73, 2.96	NA	NA	NA	NA	NA	NA	NA	NA	NA	NA	NA	NA	NA	NA	NA	NA	NA
Montana	NA	NA	NA	NA	NA	NA	NA	NA	0.58	0.26, 1.26	NA	NA	NA	NA	NA	NA	NA	NA	NA	NA	NA	NA	NA	NA	NA	NA	NA	NA	NA	NA	NA	NA	NA	NA	NA	NA	NA	NA	NA	NA	1.53	0.52, 4.5	1.35	0.7, 2.59	NA	NA	0.76	0.34, 1.7	NA
Nebraska	NA	NA	NA	NA	NA	NA	NA	NA	NA	NA	NA	NA	NA	NA	NA	NA	NA	NA	NA	NA	NA	NA	NA	NA	NA	NA	NA	NA	NA	NA	NA	NA	NA	NA	NA	NA	0.85	0.26, 2.77	1.15	0.34, 3.95	NA	NA	NA	NA	NA	NA	NA	NA	NA
Nevada	NA	NA	NA	NA	NA	NA	NA	NA	1.23	0.48, 3.13	2.18	1.43, 3.32	NA	NA	NA	NA	NA	NA	NA	NA	NA	NA	NA	NA	NA	NA	NA	NA	NA	NA	NA	NA	NA	NA	NA	NA	0.62	0.22, 1.74	0.65	0.41, 1.05	NA	NA	NA	NA	NA	NA	NA	NA	NA
New Hampshire	NA	NA	NA	NA	NA	NA	NA	NA	NA	NA	NA	NA	NA	NA	NA	NA	NA	NA	NA	NA	NA	NA	NA	NA	NA	NA	NA	NA	NA	NA	NA	NA	NA	NA	NA	NA	NA	NA	NA	NA	NA	NA	NA	NA	NA	NA	NA	NA	0.06
New Jersey	NA	NA	NA	NA	NA	NA	NA	NA	NA	NA	NA	NA	NA	NA	NA	NA	NA	NA	NA	NA	NA	NA	NA	NA	NA	NA	NA	NA	NA	NA	NA	NA	NA	NA	NA	NA	1.24	0.48, 3.21	NA	NA	NA	NA	NA	NA	NA	NA	NA	NA	2.8
New Mexico	NA	NA	NA	NA	0.98	0.36, 2.64	1.06	0.51, 2.2	NA	NA	NA	NA	NA	NA	NA	NA	NA	NA	2.02	0.99, 4.13	NA	NA	NA	NA	0.9	0.32, 2.46	0.81	0.44, 1.49	NA	NA	NA	NA	NA	NA	NA	NA	NA	NA	NA	NA	NA	NA	NA	NA	NA	NA	NA	NA	NA
New York	NA	NA	NA	NA	NA	NA	NA	NA	NA	NA	NA	NA	NA	NA	NA	NA	NA	NA	NA	NA	NA	NA	NA	NA	NA	NA	NA	NA	NA	NA	NA	NA	NA	NA	NA	NA	NA	NA	NA	NA	1	NA	0.55	0.13, 2.35	NA	NA	NA	NA	2.24
North Carolina	NA	NA	NA	NA	NA	NA	NA	NA	NA	NA	NA	NA	NA	NA	NA	NA	NA	NA	NA	NA	NA	NA	NA	NA	1.07	0.57, 2.02	NA	NA	NA	NA	NA	NA	NA	NA	NA	NA	NA	NA	NA	NA	NA	NA	NA	NA	NA	NA	NA	NA	1.5
North Dakota	NA	NA	NA	NA	NA	NA	NA	NA	NA	NA	NA	NA	NA	NA	NA	NA	NA	NA	NA	NA	NA	NA	NA	NA	NA	NA	NA	NA	NA	NA	NA	NA	NA	NA	NA	NA	NA	NA	NA	NA	NA	NA	NA	NA	2.71	0.6, 12.1	0.93	0.36, 2.36	NA
Ohio	NA	NA	NA	NA	NA	NA	NA	NA	NA	NA	NA	NA	NA	NA	NA	NA	NA	NA	NA	NA	NA	NA	NA	NA	NA	NA	NA	NA	0.64	0.33, 1.25	3.13	0.97, 10.05	2.59	1.18, 5.7	3.25	0.73, 14.41	0.68	0.36, 1.28	1.81	0.48, 6.91	0.69	0.34, 1.39	2.12	0.71, 6.31	NA	NA	NA	NA	NA
Oklahoma	NA	NA	NA	NA	NA	NA	NA	NA	NA	NA	NA	NA	NA	NA	NA	NA	NA	NA	NA	NA	1.73	0.5, 6.08	1	NA	0.93	0.38, 2.3	1.08	0.51, 2.29	NA	NA	NA	NA	NA	NA	NA	NA	NA	NA	NA	NA	NA	NA	NA	NA	NA	NA	NA	NA	NA
Oregon	0.75	0.17, 3.28	1.56	0.25, 9.62	NA	NA	NA	NA	NA	NA	NA	NA	NA	NA	NA	NA	NA	NA	NA	NA	NA	NA	NA	NA	NA	NA	NA	NA	NA	NA	NA	NA	NA	NA	NA	NA	NA	NA	NA	NA	NA	NA	NA	NA	NA	NA	NA	NA	NA
Pennsylvania	NA	NA	NA	NA	NA	NA	NA	NA	NA	NA	NA	NA	NA	NA	NA	NA	NA	NA	NA	NA	NA	NA	NA	NA	NA	NA	NA	NA	1.06	0.67, 1.68	0.34	0.1, 1.14	NA	NA	NA	NA	0.95	0.61, 1.49	0.56	0.12, 2.59	1.08	0.66, 1.78	1.11	0.46, 2.68	NA	NA	NA	NA	1.86
Rhode Island	NA	NA	NA	NA	NA	NA	NA	NA	NA	NA	NA	NA	NA	NA	NA	NA	NA	NA	NA	NA	NA	NA	NA	NA	NA	NA	NA	NA	NA	NA	NA	NA	NA	NA	NA	NA	NA	NA	NA	NA	NA	NA	NA	NA	NA	NA	NA	NA	NR
South Carolina	NA	NA	NA	NA	NA	NA	NA	NA	NA	NA	NA	NA	1.14	0.56, 2.34	NA	NA	NA	NA	NA	NA	NA	NA	NA	NA	NA	NA	NA	NA	NA	NA	NA	NA	NA	NA	NA	NA	NA	NA	NA	NA	NA	NA	NA	NA	NA	NA	NA	NA	1.69
South Dakota	NA	NA	NA	NA	NA	NA	NA	NA	NA	NA	NA	NA	NA	NA	NA	NA	NA	NA	NA	NA	NA	NA	NA	NA	NA	NA	NA	NA	NA	NA	NA	NA	NA	NA	NA	NA	NA	NA	NA	NA	1.27	0.45, 3.61	1.02	0.49, 2.13	NA	NA	NA	NA	NA
Tennessee	NA	NA	NA	NA	NA	NA	NA	NA	NA	NA	NA	NA	NA	NA	NA	NA	NA	NA	NA	NA	NA	NA	NA	NA	0.7	0.29, 1.66	0.63	0.13, 3.13	NA	NA	NA	NA	2.32	0.64, 8.54	2.35	1.11, 4.97	NA	NA	NA	NA	NA	NA	NA	NA	NA	NA	NA	NA	NA
Texas	NA	NA	NA	NA	1.48	0.72, 3.03	1.34	0.66, 2.72	NA	NA	NA	NA	NA	NA	1.35	0.75, 2.42	NA	NA	NA	NA	NA	NA	0.82	0.47, 1.43	1.54	0.74, 3.23	1.11	0.7, 1.75	NA	NA	NA	NA	NA	NA	NA	NA	NA	NA	NA	NA	NA	NA	NA	NA	NA	NA	NA	NA	NA
Utah	NA	NA	NA	NA	NA	NA	NA	NA	1.33	0.51, 3.48	2.22	0.97, 5.09	NA	NA	NA	NA	NA	NA	NA	NA	NA	NA	NA	NA	NA	NA	NA	NA	NA	NA	0.92	0.51, 1.67	NA	NA	NA	NA	1.04	0.39, 2.79	0.91	0.53, 1.55	NA	NA	NA	NA	NA	NA	NA	NA	NA
Vermont	NA	NA	NA	NA	NA	NA	NA	NA	NA	NA	NA	NA	NA	NA	NA	NA	NA	NA	NA	NA	NA	NA	NA	NA	NA	NA	NA	NA	NA	NA	NA	NA	NA	NA	NA	NA	NA	NA	NA	NA	NA	NA	NA	NA	NA	NA	NA	NA	NA
Virginia	NA	NA	NA	NA	NA	NA	NA	NA	NA	NA	NA	NA	NA	NA	NA	NA	NA	NA	NA	NA	NA	NA	NA	NA	NA	NA	NA	NA	NA	NA	NA	NA	NA	NA	NA	NA	NA	NA	NA	NA	NA	NA	NA	NA	NA	NA	NA	NA	1.36
Washington	1.04	0.31, 3.49	NA	NA	NA	NA	NA	NA	NA	NA	NA	NA	NA	NA	NA	NA	NA	NA	NA	NA	NA	NA	NA	NA	NA	NA	NA	NA	NA	NA	NA	NA	NA	NA	NA	NA	NA	NA	NA	NA	NA	NA	0.96	0.29, 3.22	NA	NA	NA	NA	NA
West Virginia	NA	NA	NA	NA	NA	NA	NA	NA	NA	NA	NA	NA	NA	NA	NA	NA	NA	NA	NA	NA	NA	NA	NA	NA	NA	NA	NA	NA	0.38	0.16, 0.9	2.5	0.66, 9.49	NA	NA	NA	NA	NA	NA	NA	NA	NA	NA	NA	NA	NA	NA	NA	NA	NA
Wisconsin	NA	NA	NA	NA	NA	NA	NA	NA	NA	NA	NA	NA	NA	NA	NA	NA	NA	NA	NA	NA	NA	NA	NA	NA	NA	NA	NA	NA	NA	NA	NA	NA	NA	NA	NA	NA	NA	NA	NA	NA	1.82	0.68, 4.87	2.17	0.76, 6.17	1.53	0.6, 3.86	1.62	0.62, 4.16	NA
Wyoming	NA	NA	NA	NA	NA	NA	NA	NA	NA	NA	NA	NA	NA	NA	NA	NA	1	NA	NA	NA	NA	NA	NA	NA	NA	NA	NA	NA	NA	NA	NA	NA	NA	NA	NA	NA	0.96	0.31, 2.98	1.16	0.48, 2.86	2.27	0.63, 8.19	0.79	0.35, 1.78	NA	NA	NA	NA	NA
NA: Not applicable due to highway not traversing given state
NR: Not reported because of unstable estimates due to low firearm recovery counts in given state
[truncated: 3 more columns]
